# Supplementary material for: Lipid‐induced lysosomal damage after demyelination corrupts microglia protective function in lysosomal storage disorders
Source: EMBO J. 2018 Dec 7;38(2):e99553. doi: 10.15252/embj.201899553 (PMC6331723; doi:10.15252/embj.201899553)
Supplement: Supplementary file 2 — Source Data for Appendix [file EMBJ-38-e99553-s004.zip]

Archive with 5 entries (4 files):
- Appendix_Fig_S5_SD.pdf
- Appendix_Fig_S7_SD.pdf
- __MACOSX/
- __MACOSX/._Appendix_Fig_S5_SD.pdf
- __MACOSX/._Appendix_Fig_S7_SD.pdf
